# Supplementary material for: Protective roles of MITOL against myocardial senescence and ischemic injury partly via Drp1 regulation
Source: iScience. 2022 Jun 11;25(7):104582. doi: 10.1016/j.isci.2022.104582 (PMC9249672; doi:10.1016/j.isci.2022.104582)
Supplement: Table S1. The qPCR primer sequences related to STAR Methods [file mmc2.xlsx]

## Sheet: Sheet1
Target name		Sequence (5ʹ - 3ʹ)
aMHC	forward	GGAAGAGTGAGCGGCGCATCAAGG
	reverse	CTGCTGGAGAGGTTATTCCTCG
bMHC	forward	GCCAACACCAACCTGTCCAAGTTC
	reverse	TGCAAAGGCTCCAGGTCTGAGGGC
GAPDH	forward	TGGTGAAGCAGGCATCTGAG
	reverse	CTCCTGCGACTTCAACAGCA
ANP	forward	AGGATTGGAGCCCAGAGTGGACTAGG
	reverse	TGATAGATGAAGGCAGGAAGCCGC
BNP	forward	ATGGATCTCCTGAAGGTGCTG
	reverse	GTGCTGCCTTGAGACCGAA
Col-1	forward	TGTTCGTGGTTCTCAGGGTAG
	reverse	TTGTCGTAGCAGGGTTCTTTC
TGFb	forward	GCAACAACGCAATCTATGAC
	reverse	CCTGTATTCCGTCTCCTT
a-SMA1	forward	CTGGAGAAGAGCTACGAACTGC
	reverse	CTGATCCACATCTGCTGGAAGG
MCP1	forward	TTAAAAACCTGGATCGGAACCAA
	reverse	GCATTAGCTTCAGATTTACGGGT
IL-6	forward	TAGTCCTTCCTACCCCAATTTCC
	reverse	TTGGTCCTTAGCCACTCCTTC
TNF-a	forward	TGATCCGCGACGTGGAA
	reverse	ACCGCCTGGAGTTCTGGAA
FN	forward	TGTGACAACTGCCGTAGACC
	reverse	GACCAACTGTCACCATTGAGG
p21	forward	ATGTCCAATCCTGGTGATGT
	reverse	TGCAGCAGGGCAGAGGAAGT
p16	forward	CAGATTCGAACTGCGAGGA
	reverse	CAGCGGAACACAAAGAGCA
